# Supplementary material for: Pannexin-1 Activation by Phosphorylation Is Crucial for Platelet Aggregation and Thrombus Formation
Source: Int J Mol Sci. 2022 May 2;23(9):5059. doi: 10.3390/ijms23095059 (PMC9100471; doi:10.3390/ijms23095059)
Supplement: Supplementary file 1 [file ijms-23-05059-s001.zip]

Archive with 1 entries (1 files):
- ijms-1681937-supplementary.pdf
